# Supplementary material for: Mechanochemical Sequential Deoxygenative Cross-Coupling Reactions of Phenols Under Ruthenium-Nickel Catalysis
Source: Molecules. 2025 Apr 19;30(8):1835. doi: 10.3390/molecules30081835 (PMC12029765; doi:10.3390/molecules30081835)
Supplement: Supplementary file 1 [file molecules-30-01835-s001.zip]

Archive with 1 entries (1 files):
- molecules-3594080-supplementary.pdf
